# Supplementary material for: Isolation and Functional Analysis of a PISTILLATA-like MADS-Box Gene from Argan Tree (Argania spinosa)
Source: Plants (Basel). 2021 Aug 13;10(8):1665. doi: 10.3390/plants10081665 (PMC8399449; doi:10.3390/plants10081665)
Supplement: Supplementary file 1 [file plants-10-01665-s001.zip]

Archive with 1 entries (1 files):
- plants-1309658-supplementary.pdf
